# Supplementary material for: Phosphoproteome Profiling of uEVs Reveals p-AQP2 and p-GSK3β as Potential Markers for Diabetic Nephropathy
Source: Molecules. 2023 Jul 24;28(14):5605. doi: 10.3390/molecules28145605 (PMC10383182; doi:10.3390/molecules28145605)
Supplement: Supplementary file 1 [file molecules-28-05605-s001.zip]

Archive with 1 entries (1 files):
- molecules-2448575-supplementary.xlsx
