# Supplementary material for: Phosphoproteome Profiling of uEVs Reveals p-AQP2 and p-GSK3β as Potential Markers for Diabetic Nephropathy
Source: Molecules. 2023 Jul 24;28(14):5605. doi: 10.3390/molecules28145605 (PMC10383182; doi:10.3390/molecules28145605)
Supplement: Supplementary file 1 [file molecules-28-05605-s001.zip › molecules-2448575-supplementary.xlsx]

## Sheet: Sheet1
NC	1	2	3	4	5
Weight(kg)	71	71	73	69.5	63
Height(cm)	172	175	170	165	165
BMI(kg/m²)	24	23.18	25.26	25.53	23.14
DM	1	2	3	4	5
Weight(kg)	94	94	73	69	67.3
Height(cm)	168	183	170	175	163
BMI(kg/m²)	33.3	28.07	25.26	22.5	25.33
DN	1	2	3	4	5
Weight(kg)	62.5	70	75	64	74
Height(cm)	164	169	168	170	170
BMI(kg/m²)	23.24	24.51	26.57	22.15	25.61
